# Supplementary material for: Heat Shock Protein 70 Family in Response to Multiple Abiotic Stresses in the Silkworm
Source: Insects. 2021 Oct 12;12(10):928. doi: 10.3390/insects12100928 (PMC8537551; doi:10.3390/insects12100928)
Supplement: Supplementary file 1 [file insects-12-00928-s001.zip]

Archive with 2 entries (2 files):
- Table S2.pdf
- Table S1.xlsx
